# Supplementary material for: The Immunological Landscape of M1 and M2 Macrophages and Their Spatial Distribution in Patients with Malignant Pleural Mesothelioma
Source: Cancers (Basel). 2023 Oct 24;15(21):5116. doi: 10.3390/cancers15215116 (PMC10650059; doi:10.3390/cancers15215116)
Supplement: Supplementary file 1 [file cancers-15-05116-s001.zip]

Archive with 8 entries (8 files):
- cancers-2625425-supplementary.pdf
- Supplementary Figure S1.pdf
- Supplementary Figure S2.pdf
- Supplementary Figure S3.pdf
- Supplementary Figure S4.pdf
- Supplementary Figure S5.pdf
- Supplementary Figure S6.pdf
- Supplementary Figure S7.pdf
